# Supplementary material for: Identification of a specific set of genes predicting obesity before phenotype appearance
Source: iScience. 2025 Apr 8;28(5):112377. doi: 10.1016/j.isci.2025.112377 (PMC12053654; doi:10.1016/j.isci.2025.112377)
Supplement: Table S2. Description and references for the human datasets used [file mmc3.xlsx]

## Sheet: Feuil1
ID	reference	organism	technology	description	cell type	tissu	desease	sex	n=	BMI
ArrayExpress: E-GEOD-2508	https://europepmc.org/article/MED/16059715 [2]	Homo sapiens	Microarray	Pima Indian	isolated adipocytes	abdominal subcutaneous	non-diabetic lean	male	10	25
	https://www.ebi.ac.uk/biostudies/arrayexpress/studies/E-GEOD-2508 [1]						non-diabetic obese	male	9	55
							non-diabetic lean	female	10	25
							non-diabetic obese	female	10	55
ArrayExpress: E-GEOD-9624	https://www.ebi.ac.uk/biostudies/arrayexpress/studies/E-GEOD-9624?query=E-GEOD-9624 [3]	Homo sapiens	Microarray	children prepubertal	tissue	omental adipose tissue	obese	male	5
	https://www.mdpi.com/1422-0067/16/4/7723 [4]						normal weight	male	6
ArrayExpress: E-MTAB-6728	https://www.nature.com/articles/s41366-018-0275-y [6]	Homo sapiens	Microarray	adult	isolated adipocytes	subcutaneous adipose tissue	obese	male/female	12	45
	https://www.ebi.ac.uk/biostudies/arrayexpress/studies/E-MTAB-6728?query=E-MTAB-6728 [5]						lean	male/female	12	24
GEO: GSE166047	https://doi.org/10.3390/ijms22041989 [8]	Homo sapiens	RNAseq	adult	tissue	subcutaneous adipose tissue	Lean	female	5	24.3 ± 0.9
	https://www.ncbi.nlm.nih.gov/bioproject/699024 [7]						obese	female	5	38.2 ± 4.6
							obese diabete type 2	female	5	38.1 ± 11.8
							obese	male	5	36.9 ± 3.5
